# Supplementary material for: Distinctive Temporal Profiles of Interferon-Stimulated Genes in Natural Infection, Viral Challenge, and Vaccination
Source: Viruses. 2025 Jul 29;17(8):1060. doi: 10.3390/v17081060 (PMC12390552; doi:10.3390/v17081060)
Supplement: Supplementary file 1 [file viruses-17-01060-s001.zip]

Archive with 2 entries (2 files):
- Supp Figures S1-S4.pdf
- Supp Table S1.pdf
